# Supplementary material for: Porous Microgels for Delivery of Curcumin: Microfluidics-Based Fabrication and Cytotoxicity Evaluation
Source: Micromachines (Basel). 2023 Oct 22;14(10):1969. doi: 10.3390/mi14101969 (PMC10609253; doi:10.3390/mi14101969)
Supplement: Supplementary file 1 [file micromachines-14-01969-s001.zip]

Archive with 1 entries (1 files):
- micromachines-2667585-supplementary.pdf
